# Supplementary material for: MANET 3.0: Hierarchy and modularity in evolving metabolic networks
Source: PLoS One. 2019 Oct 24;14(10):e0224201. doi: 10.1371/journal.pone.0224201 (PMC6812854; doi:10.1371/journal.pone.0224201)
Supplement: S1 Table — (XLSX) [file pone.0224201.s015.xlsx]

## Sheet: Sheet1
Mesonetwork	KEGG Subnetworks	MANET Subnetworks
Amino acid metabolism (AAC)	13	13
Biosynthesis of other secondary metabolites (SEC)	22	21
Carbohydrate metabolism (CAR)	15	15
Energy metabolism (NRG)	7	7
Glycan biosynthesis and metabolism (GLY)	15	15
Lipid metabolism (LIP)	17	17
Metabolism of cofactors and vitamins (COF)	12	12
Metabolism of other amino acids (AA2)	9	9
Metabolism of terpenoids and polyketides (POL)	17	16
Nucleotide metabolism (NUC)	2	2
Xenobiotics biodegradation and metabolism (XEN)	22	21
Total	151	148
