# Supplementary material for: MANET 3.0: Hierarchy and modularity in evolving metabolic networks
Source: PLoS One. 2019 Oct 24;14(10):e0224201. doi: 10.1371/journal.pone.0224201 (PMC6812854; doi:10.1371/journal.pone.0224201)
Supplement: S2 Table — (XLSX) [file pone.0224201.s016.xlsx]

## Sheet: Sheet1
KEGG Pathway	MANET Pathway	Nodes in MANET	Nodes in KEGG	% Coverage
map00010 Glycolysis / Gluconeogenesis	CAR00010	45	45	100
map00020 Citrate cycle (TCA cycle)	CAR00020	22	23	95.65
map00030 Pentose phosphate pathway	CAR00030	37	40	92.5
map00040 Pentose and glucuronate interconversions	CAR00040	48	56	85.71
map00051 Fructose and mannose metabolism	CAR00051	51	64	79.69
map00052 Galactose metabolism	CAR00052	34	37	91.89
map00053 Ascorbate and aldarate metabolism	CAR00053	32	40	80
map00061 Fatty acid biosynthesis	LIP00061	14	14	100
map00062 Fatty acid elongation	LIP00062	11	13	84.62
map00071 Fatty acid degradation	LIP00071	24	29	82.76
map00072 Synthesis and degradation of ketone bodies	LIP00072	6	6	100
map00073 Cutin, suberine and wax biosynthesis	LIP00073	3	7	42.86
map00100 Steroid biosynthesis	LIP00100	15	23	65.22
map00120 Primary bile acid biosynthesis	LIP00120	18	19	94.74
map00121 Secondary bile acid biosynthesis	LIP00121	2	4	50
map00130 Ubiquinone and other terpenoid-quinone biosynthesis	COF00130	20	28	71.43
map00140 Steroid hormone biosynthesis	LIP00140	27	36	75
map00190 Oxidative phosphorylation	NRG00190	10	12	83.33
map00195 Photosynthesis	NRG00195	3	3	100
map00230 Purine metabolism	NUC00230	92	103	89.32
map00231 Puromycin biosynthesis	SEC00231	1	1	100
map00232 Caffeine metabolism	SEC00232	4	11	36.36
map00240 Pyrimidine metabolism	NUC00240	58	63	92.06
map00250 Alanine, aspartate and glutamate metabolism	AAC00250	40	45	88.89
map00253 Tetracycline biosynthesis	POL00253	1	2	50
map00260 Glycine, serine and threonine metabolism	AAC00260	55	59	93.22
map00270 Cysteine and methionine metabolism	AAC00270	56	65	86.15
map00280 Valine, leucine and isoleucine degradation	AAC00280	31	34	91.18
map00281 Geraniol degradation	POL00281	7	9	77.78
map00290 Valine, leucine and isoleucine biosynthesis	AAC00290	12	14	85.71
map00300 Lysine biosynthesis	AAC00300	24	27	88.89
map00310 Lysine degradation	AAC00310	40	51	78.43
map00311 Penicillin and cephalosporin biosynthesis	SEC00311	10	14	71.43
map00312 beta-Lactam resistance	SEC00312	1	1	100
map00330 Arginine and proline metabolism	AAC00330	90	102	88.24
map00331 Clavulanic acid biosynthesis	SEC00331	3	4	75
map00340 Histidine metabolism	AAC00340	26	34	76.47
map00350 Tyrosine metabolism	AAC00350	40	59	67.8
map00351 DDT degradation	XEN00351	1	1	100
map00360 Phenylalanine metabolism	AAC00360	46	63	73.02
map00361 Chlorocyclohexane and chlorobenzene degradation	XEN00361	17	22	77.27
map00362 Benzoate degradation	XEN00362	44	56	78.57
map00363 Bisphenol degradation	XEN00363	3	3	100
map00364 Fluorobenzoate degradation	XEN00364	12	14	85.71
map00380 Tryptophan metabolism	AAC00380	39	58	67.24
map00400 Phenylalanine, tyrosine and tryptophan biosynthesis	AAC00400	30	37	81.08
map00401 Novobiocin biosynthesis	SEC00401	6	12	50
map00402 Benzoxazinoid biosynthesis	SEC00402	5	8	62.5
map00410 beta-Alanine metabolism	AA200410	29	36	80.56
map00430 Taurine and hypotaurine metabolism	AA200430	14	19	73.68
map00440 Phosphonate and phosphinate metabolism	AA200440	10	18	55.56
map00450 Selenocompound metabolism	AA200450	18	18	100
map00460 Cyanoamino acid metabolism	AA200460	16	25	64
map00471 D-Glutamine and D-glutamate metabolism	AA200471	7	12	58.33
map00472 D-Arginine and D-ornithine metabolism	AA200472	6	8	75
map00473 D-Alanine metabolism	AA200473	4	6	66.67
map00480 Glutathione metabolism	AA200480	30	37	81.08
map00500 Starch and sucrose metabolism	CAR00500	69	74	93.24
map00510 N-Glycan biosynthesis	GLY00510	16	34	47.06
map00511 Other glycan degradation	GLY00511	9	9	100
map00512 Mucin type O-Glycan biosynthesis	GLY00512	4	7	57.14
map00513 Various types of N-glycan biosynthesis	GLY00513	15	22	68.18
map00514 Other types of O-glycan biosynthesis	GLY00514	6	10	60
map00520 Amino sugar and nucleotide sugar metabolism	CAR00520	81	104	77.88
map00521 Streptomycin biosynthesis	SEC00521	14	18	77.78
map00522 Biosynthesis of 12-, 14- and 16-membered macrolides	POL00522	2	8	25
map00523 Polyketide sugar unit biosynthesis	POL00523	5	10	50
map00524 Butirosin and neomycin biosynthesis	SEC00524	2	24	8.33
map00531 Glycosaminoglycan degradation	GLY00531	12	15	80
map00532 Glycosaminoglycan biosynthesis - chondroitin sulfate / dermatan sulfate	GLY00532	9	12	75
map00533 Glycosaminoglycan biosynthesis - keratan sulfate	GLY00533	4	6	66.67
map00534 Glycosaminoglycan biosynthesis - heparan sulfate / heparin	GLY00534	8	11	72.73
map00540 Lipopolysaccharide biosynthesis	GLY00540	18	23	78.26
map00550 Peptidoglycan biosynthesis	GLY00550	15	18	83.33
map00561 Glycerolipid metabolism	LIP00561	27	35	77.14
map00562 Inositol phosphate metabolism	CAR00562	35	41	85.37
map00563 Glycosylphosphatidylinositol(GPI)-anchor biosynthesis	GLY00563	3	3	100
map00564 Glycerophospholipid metabolism	LIP00564	41	58	70.69
map00565 Ether lipid metabolism	LIP00565	8	22	36.36
map00590 Arachidonic acid metabolism	LIP00590	23	26	88.46
map00591 Linoleic acid metabolism	LIP00591	7	13	53.85
map00592 alpha-Linolenic acid metabolism	LIP00592	10	10	100
map00600 Sphingolipid metabolism	LIP00600	21	26	80.77
map00601 Glycosphingolipid biosynthesis - lacto and neolacto series	GLY00601	8	15	53.33
map00603 Glycosphingolipid biosynthesis - globo series	GLY00603	9	12	75
map00604 Glycosphingolipid biosynthesis - ganglio series	GLY00604	5	8	62.5
map00620 Pyruvate metabolism	CAR00620	50	62	80.65
map00621 Dioxin degradation	XEN00621	10	11	90.91
map00622 Xylene degradation	XEN00622	11	16	68.75
map00623 Toluene degradation	XEN00623	16	23	69.57
map00624 Polycyclic aromatic hydrocarbon degradation	XEN00624	12	19	63.16
map00625 Chloroalkane and chloroalkene degradation	XEN00625	13	16	81.25
map00626 Naphthalene degradation	XEN00626	5	9	55.56
map00627 Aminobenzoate degradation	XEN00627	32	49	65.31
map00630 Glyoxylate and dicarboxylate metabolism	CAR00630	49	66	74.24
map00633 Nitrotoluene degradation	XEN00633	5	5	100
map00640 Propanoate metabolism	CAR00640	40	46	86.96
map00642 Ethylbenzene degradation	XEN00642	3	6	50
map00643 Styrene degradation	XEN00643	14	17	82.35
map00650 Butanoate metabolism	CAR00650	45	52	86.54
map00660 C5-Branched dibasic acid metabolism	CAR00660	9	18	50
map00670 One carbon pool by folate	COF00670	22	24	91.67
map00680 Methane metabolism	NRG00680	62	75	82.67
map00710 Carbon fixation in photosynthetic organisms	NRG00710	25	25	100
map00720 Carbon fixation pathways in prokaryotes	NRG00720	41	43	95.35
map00730 Thiamine metabolism	COF00730	15	17	88.24
map00740 Riboflavin metabolism	COF00740	19	21	90.48
map00750 Vitamin B6 metabolism	COF00750	17	25	68
map00760 Nicotinate and nicotinamide metabolism	COF00760	41	47	87.23
map00770 Pantothenate and CoA biosynthesis	COF00770	22	30	73.33
map00780 Biotin metabolism	COF00780	16	19	84.21
map00785 Lipoic acid metabolism	COF00785	3	3	100
map00790 Folate biosynthesis	COF00790	18	21	85.71
map00791 Atrazine degradation	XEN00791	8	8	100
map00830 Retinol metabolism	COF00830	10	13	76.92
map00860 Porphyrin and chlorophyll metabolism	COF00860	61	77	79.22
map00900 Terpenoid backbone biosynthesis	POL00900	30	43	69.77
map00901 Indole alkaloid biosynthesis	SEC00901	5	17	29.41
map00902 Monoterpenoid biosynthesis	POL00902	12	36	33.33
map00903 Limonene and pinene degradation	POL00903	9	16	56.25
map00904 Diterpenoid biosynthesis	POL00904	13	43	30.23
map00906 Carotenoid biosynthesis	POL00906	16	36	44.44
map00908 Zeatin biosynthesis	POL00908	4	9	44.44
map00909 Sesquiterpenoid and triterpenoid biosynthesis	POL00909	14	69	20.29
map00910 Nitrogen metabolism	NRG00910	34	36	94.44
map00920 Sulfur metabolism	NRG00920	31	42	73.81
map00930 Caprolactam degradation	XEN00930	9	15	60
map00940 Phenylpropanoid biosynthesis	SEC00940	16	30	53.33
map00941 Flavonoid biosynthesis	SEC00941	15	20	75
map00942 Anthocyanin biosynthesis	SEC00942	2	16	12.5
map00943 Isoflavonoid biosynthesis	SEC00943	4	18	22.22
map00944 Flavone and flavonol biosynthesis	SEC00944	5	31	16.13
map00945 Stilbenoid, diarylheptanoid and gingerol biosynthesis	SEC00945	5	12	41.67
map00950 Isoquinoline alkaloid biosynthesis	SEC00950	21	50	42
map00960 Tropane, piperidine and pyridine alkaloid biosynthesis	SEC00960	17	27	62.96
map00965 Betalain biosynthesis	SEC00965	3	3	100
map00966 Glucosinolate biosynthesis	SEC00966	2	8	25
map00980 Metabolism of xenobiotics by cytochrome P450	XEN00980	10	10	100
map00981 Insect hormone biosynthesis	POL00981	1	5	20
map00982 Drug metabolism - cytochrome P450	XEN00982	8	8	100
map00983 Drug metabolism - other enzymes	XEN00983	19	19	100
map00984 Steroid degradation	XEN00984	7	10	70
map01040 Biosynthesis of unsaturated fatty acids	LIP01040	12	13	92.31
map01051 Biosynthesis of ansamycins	POL01051	2	3	66.67
map01053 Biosynthesis of siderophore group nonribosomal peptides	POL01053	5	5	100
map01055 Biosynthesis of vancomycin group antibiotics	POL01055	1	1	100
map01057 Biosynthesis of type II polyketide products	POL01057	1	8	12.5
map01058 Acridone alkaloid biosynthesis	SEC01058	1	3	33.33
