# Supplementary material for: MANET 3.0: Hierarchy and modularity in evolving metabolic networks
Source: PLoS One. 2019 Oct 24;14(10):e0224201. doi: 10.1371/journal.pone.0224201 (PMC6812854; doi:10.1371/journal.pone.0224201)
Supplement: S3 Table — (XLSX) [file pone.0224201.s017.xlsx]

## Sheet: Sheet1
Map Number	Pathway
AAC00250	Alanine, aspartate and glutamate metabolism
AAC00260	Glycine, serine and threonine metabolism
AAC00270	Cysteine and methionine metabolism
AAC00280	Valine, leucine and isoleucine degradation
AAC00290	Valine, leucine and isoleucine biosynthesis
AAC00300	Lysine biosynthesis
AAC00310	Lysine degradation
AAC00330	Arginine and proline metabolism
AAC00340	Histidine metabolism
AAC00350	Tyrosine metabolism
AAC00360	Phenylalanine metabolism
AAC00380	Tryptophan metabolism
AAC00400	Phenylalanine, tyrosine and tryptophan biosynthesis
SEC00231	Puromycin biosynthesis
SEC00232	Caffeine metabolism
SEC00311	Penicillin and cephalosporin biosynthesis
SEC00312	beta-Lactam resistance
SEC00331	Clavulanic acid biosynthesis
SEC00401	Novobiocin biosynthesis
SEC00402	Benzoxazinoid biosynthesis
SEC00521	Streptomycin biosynthesis
SEC00524	Butirosin and neomycin biosynthesis
SEC00901	Indole alkaloid biosynthesis
SEC00940	Phenylpropanoid biosynthesis
SEC00941	Flavonoid biosynthesis
SEC00942	Anthocyanin biosynthesis
SEC00943	Isoflavonoid biosynthesis
SEC00944	Flavone and flavonol biosynthesis
SEC00945	Stilbenoid, diarylheptanoid and gingerol biosynthesis
SEC00950	Isoquinoline alkaloid biosynthesis
SEC00960	Tropane, piperidine and pyridine alkaloid biosynthesis
SEC00965	Betalain biosynthesis
SEC00966	Glucosinolate biosynthesis
SEC01058	Acridone alkaloid biosynthesis
CAR00010	Glycolysis / Gluconeogenesis
CAR00020	Citrate cycle (TCA cycle)
CAR00030	Pentose phosphate pathway
CAR00040	Pentose and glucuronate interconversions
CAR00051	Fructose and mannose metabolism
CAR00052	Galactose metabolism
CAR00053	Ascorbate and aldarate metabolism
CAR00500	Starch and sucrose metabolism
CAR00520	Amino sugar and nucleotide sugar metabolism
CAR00562	Inositol phosphate metabolism
CAR00620	Pyruvate metabolism
CAR00630	Glyoxylate and dicarboxylate metabolism
CAR00640	Propanoate metabolism
CAR00650	Butanoate metabolism
CAR00660	C5-Branched dibasic acid metabolism
NRG00190	Oxidative phosphorylation
NRG00195	Photosynthesis
NRG00680	Methane metabolism
NRG00710	Carbon fixation in photosynthetic organisms
NRG00720	Carbon fixation pathways in prokaryotes
NRG00910	Nitrogen metabolism
NRG00920	Sulfur metabolism
GLY00510	N-Glycan biosynthesis
GLY00511	Other glycan degradation
GLY00512	Mucin type O-Glycan biosynthesis
GLY00513	Various types of N-glycan biosynthesis
GLY00514	Other types of O-glycan biosynthesis
GLY00531	Glycosaminoglycan degradation
GLY00532	Glycosaminoglycan biosynthesis - chondroitin sulfate / dermatan sulfate
GLY00533	Glycosaminoglycan biosynthesis - keratan sulfate
GLY00534	Glycosaminoglycan biosynthesis - heparan sulfate / heparin
GLY00540	Lipopolysaccharide biosynthesis
GLY00550	Peptidoglycan biosynthesis
GLY00563	Glycosylphosphatidylinositol(GPI)-anchor biosynthesis
GLY00601	Glycosphingolipid biosynthesis - lacto and neolacto series
GLY00603	Glycosphingolipid biosynthesis - globo series
GLY00604	Glycosphingolipid biosynthesis - ganglio series
LIP00061	Fatty acid biosynthesis
LIP00062	Fatty acid elongation
LIP00071	Fatty acid degradation
LIP00072	Synthesis and degradation of ketone bodies
LIP00073	Cutin, suberine and wax biosynthesis
LIP00100	Steroid biosynthesis
LIP00120	Primary bile acid biosynthesis
LIP00121	Secondary bile acid biosynthesis
LIP00140	Steroid hormone biosynthesis
LIP00561	Glycerolipid metabolism
LIP00564	Glycerophospholipid metabolism
LIP00565	Ether lipid metabolism
LIP00590	Arachidonic acid metabolism
LIP00591	Linoleic acid metabolism
LIP00592	alpha-Linolenic acid metabolism
LIP00600	Sphingolipid metabolism
LIP01040	Biosynthesis of unsaturated fatty acids
COF00130	Ubiquinone and other terpenoid-quinone biosynthesis
COF00670	One carbon pool by folate
COF00730	Thiamine metabolism
COF00740	Riboflavin metabolism
COF00750	Vitamin B6 metabolism
COF00760	Nicotinate and nicotinamide metabolism
COF00770	Pantothenate and CoA biosynthesis
COF00780	Biotin metabolism
COF00785	Lipoic acid metabolism
COF00790	Folate biosynthesis
COF00830	Retinol metabolism
COF00860	Porphyrin and chlorophyll metabolism
AA200410	beta-Alanine metabolism
AA200430	Taurine and hypotaurine metabolism
AA200440	Phosphonate and phosphinate metabolism
AA200450	Selenocompound metabolism
AA200460	Cyanoamino acid metabolism
AA200471	D-Glutamine and D-glutamate metabolism
AA200472	D-Arginine and D-ornithine metabolism
AA200473	D-Alanine metabolism
AA200480	Glutathione metabolism
POL00253	Tetracycline biosynthesis
POL00281	Geraniol degradation
POL00522	Biosynthesis of 12-, 14- and 16-membered macrolides
POL00523	Polyketide sugar unit biosynthesis
POL00900	Terpenoid backbone biosynthesis
POL00902	Monoterpenoid biosynthesis
POL00903	Limonene and pinene degradation
POL00904	Diterpenoid biosynthesis
POL00906	Carotenoid biosynthesis
POL00908	Zeatin biosynthesis
POL00909	Sesquiterpenoid and triterpenoid biosynthesis
POL00981	Insect hormone biosynthesis
POL01051	Biosynthesis of ansamycins
POL01053	Biosynthesis of siderophore group nonribosomal peptides
POL01055	Biosynthesis of vancomycin group antibiotics
POL01057	Biosynthesis of type II polyketide products
NUC00230	Purine metabolism
NUC00240	Pyrimidine metabolism
XEN00351	DDT degradation
XEN00361	Chlorocyclohexane and chlorobenzene degradation
XEN00362	Benzoate degradation
XEN00363	Bisphenol degradation
XEN00364	Fluorobenzoate degradation
XEN00621	Dioxin degradation
XEN00622	Xylene degradation
XEN00623	Toluene degradation
XEN00624	Polycyclic aromatic hydrocarbon degradation
XEN00625	Chloroalkane and chloroalkene degradation
XEN00626	Naphthalene degradation
XEN00627	Aminobenzoate degradation
XEN00633	Nitrotoluene degradation
XEN00642	Ethylbenzene degradation
XEN00643	Styrene degradation
XEN00791	Atrazine degradation
XEN00930	Caprolactam degradation
XEN00980	Metabolism of xenobiotics by cytochrome P450
XEN00982	Drug metabolism - cytochrome P450
XEN00983	Drug metabolism - other enzymes
XEN00984	Steroid degradation
