# Supplementary material for: MANET 3.0: Hierarchy and modularity in evolving metabolic networks
Source: PLoS One. 2019 Oct 24;14(10):e0224201. doi: 10.1371/journal.pone.0224201 (PMC6812854; doi:10.1371/journal.pone.0224201)
Supplement: S4 Table — EC numbers have been revised after the creation of MANET. This table includes changes after February, 2014 and before October, 2018. In order to conform to the EC numbers associated with the maps available on MANET, older EC numbers have been used in analysis. However, the superkingdom annotations used are derived from the revised EC numbers, if there was a clear consensus, in case of multiple EC annotations after revision. (XLSX) [file pone.0224201.s018.xlsx]

## Sheet: Sheet1
EC Number in MANET 3.0	Revised EC Number
1.10.99.3	1.23.5.1
1.14.12.20	1.14.15.17
1.14.13.100	1.14.14.29
1.14.13.126	1.14.15.16
1.14.13.13	1.14.15.18
1.14.13.132	1.14.14.17
1.14.13.15	1.14.15.15
1.14.13.159	1.14.14.24
1.14.13.17	1.14.14.23
1.14.13.41	1.14.14.36
1.14.13.68	1.14.14.37
1.14.13.90	1.14.15.21
1.14.13.98	1.14.14.25
1.14.13.99	1.14.14.26
1.14.15.12	1.14.14.46
1.14.99.10	1.14.14.16
1.14.99.3	1.14.14.18
1.14.99.36	1.13.11.63
1.14.99.9	1.14.14.19
1.17.1.2	1.17.7.4
1.2.99.2	1.2.7.4
1.2.99.3	1.2.5.2
1.2.99.5	1.2.7.12
1.3.99.1	1.3.5.1
1.3.99.22	1.3.98.3
1.4.99.1	1.4.99.6
1.5.99.11	1.5.98.2
1.5.99.9	1.5.98.1
1.6.99.5	1.6.5.11
1.8.99.1	1.8.1.2
1.8.99.3	1.8.99.5
1.97.1.8	1.21.99.5
2.7.7.63	6.3.1.20
3.1.3.13	5.4.2.11
3.5.1.27	3.5.1.88
3.5.3.19	3.5.1.116
3.5.99.3	3.5.4.43
3.5.99.4	3.5.4.42
3.6.1.19	3.6.1.9
5.4.1.2	5.4.99.61
1.7.99.4 ¶	1.7.1.1, 1.7.1.2, 1.7.1.3, 1.7.5.1, 1.7.7.2, 1.9.6.1
2.4.1.157	2.4.1.336, 2.4.1.337
2.7.1.69	2.7.1.191, 2.7.1.192, 2.7.1.193, 2.7.1.194, 2.7.1.195, 2.7.1.196, 2.7.1.197, 2.7.1.198, 2.7.1.199, 2.7.1.200, 2.7.1.201, 2.7.1.202, 2.7.1.203, 2.7.1.204, 2.7.1.205, 2.7.1.206, 2.7.1.207, 2.7.1.208
1.14.13.39	Information not available in BRENDA dump file. Manually annotated Superkingdom classification.
¶ Excluded from superkingdom analysis as there was no consensus over superkingdom annotation between both enzymes.
