# Supplementary material for: MANET 3.0: Hierarchy and modularity in evolving metabolic networks
Source: PLoS One. 2019 Oct 24;14(10):e0224201. doi: 10.1371/journal.pone.0224201 (PMC6812854; doi:10.1371/journal.pone.0224201)
Supplement: S6 Table — The null hypothesis is that the underlying data has been drawn from a random distribution. p-values less than 0.05 indicate that the null hypothesis is rejected. (XLSX) [file pone.0224201.s020.xlsx]

## Sheet: Sheet1
Network	nd Value	Bartels' Statistic	Bartels' p-value	ER Bartels' Statistic	ER Bartels’ p-value
Bipartite	0.1	-11.4598	3.76e-33	0.0958392	0.923723
	0.2	-12.2729	2.41e-37	-0.185857	0.852665
	0.3	-12.9315	5.15e-41	-1.38438	0.166339
	0.4	-13.4312	4.46e-44	1.22576	0.220421
	0.5	-13.8165	1.36e-46	0.954222	0.340156
	0.6	-13.9821	1.19e-47	-0.211444	0.832627
	0.7	-14.7915	7.4e-53	-0.980953	0.326762
	0.8	-15.0766	1.05e-54	-0.621569	0.534373
	0.9	-15.4315	4.08e-57	-0.34416	0.730821
	1	-15.7183	4.06e-59	0.590458	0.55501
Subnetwork 1-mode	0.1	-2.90376	0.003311	-0.954392	0.341941
	0.2	-2.98529	0.002519	-0.944141	0.347074
	0.3	-4.05489	3.1e-05	-0.218163	0.828224
	0.4	-4.04347	3.4e-05	0.456731	0.649513
	0.5	-3.63133	0.000214	-0.97305	0.332318
	0.6	-3.72334	0.000145	0.31826	0.751537
	0.7	-4.39369	6e-06	2.41756	0.0151147
	0.8	-3.94959	5.3e-05	-0.187427	0.852066
	0.9	-4.19605	1.7e-05	1.03316	0.303112
	1	-4.08094	2.9e-05	0.235314	0.814867
Enzyme 1-mode	0.1	-12.9968	1.77e-44	0.0514016	0.959054
	0.2	-14.1168	4.36e-51	-0.629042	0.529631
	0.3	-15.2166	1.17e-58	0.411952	0.680576
	0.4	-15.2331	3.92e-58	-0.237523	0.812367
	0.5	-15.5231	3.08e-60	0.0140722	0.988779
	0.6	-15.4808	1.17e-59	-0.520662	0.602798
	0.7	-16.1268	7.39e-64	0.765562	0.444116
	0.8	-16.8142	2.86e-69	0.683188	0.494652
	0.9	-16.9627	4.74e-70	0.102976	0.918015
	1	-17.6367	1.06e-75	-0.0154885	0.987647
