# Supplementary material for: MANET 3.0: Hierarchy and modularity in evolving metabolic networks
Source: PLoS One. 2019 Oct 24;14(10):e0224201. doi: 10.1371/journal.pone.0224201 (PMC6812854; doi:10.1371/journal.pone.0224201)
Supplement: S7 Table — (XLSX) [file pone.0224201.s021.xlsx]

## Sheet: Sheet1
		nd Value
Metric	Rank	0.1	0.2	0.3	0.4	0.5	0.6	0.7	0.8	0.9	1
Degree	1	EC 1.2.1.3	EC 1.2.1.3	EC 1.2.1.3	EC 1.2.1.3	EC 1.2.1.3	EC 1.2.1.3	EC 1.2.1.3	EC 1.2.1.3	EC 1.2.1.3	EC 1.2.1.3
	2	EC 4.2.1.17	EC 2.3.1.9	EC 2.3.1.9	EC 2.3.1.9	EC 2.3.1.9	EC 2.3.1.9	EC 2.3.1.9	EC 4.2.1.17	EC 4.2.1.17	EC 4.2.1.17
	3	EC 2.3.1.9	EC 4.2.1.17	EC 4.2.1.17	EC 4.2.1.17	EC 4.2.1.17	EC 4.2.1.17	EC 4.2.1.17	EC 2.3.1.9	EC 2.3.1.9	EC 2.3.1.9
	4	EC 2.6.1.1	EC 2.6.1.1	EC 2.6.1.1	EC 2.6.1.1	EC 2.6.1.1	EC 2.6.1.1	EC 2.6.1.1	EC 2.6.1.1	EC 5.4.2.2	EC 5.4.2.2
	5	EC 1.1.1.35	EC 2.4.1.17	EC 1.1.1.37	EC 1.1.1.37	EC 2.7.1.69	EC 2.7.1.69	EC 2.7.1.69	EC 2.7.1.69	EC 2.6.1.1	EC 2.6.1.1
	6	EC 2.4.1.17	EC 1.2.7.1	EC 1.2.7.1	EC 1.2.7.1	EC 1.1.1.37	EC 1.1.1.37	EC 1.1.1.37	EC 1.1.1.37	EC 2.7.1.69	EC 2.7.1.69
	7	EC 6.2.1.1	EC 1.1.1.35	EC 2.4.1.17	EC 2.4.1.17	EC 1.2.7.1	EC 2.4.1.17	EC 2.4.1.17	EC 2.4.1.17	EC 1.4.3.4	EC 1.4.3.4
	8	EC 2.6.1.19	EC 6.3.1.2	EC 1.1.1.35	EC 1.1.1.35	EC 2.4.1.17	EC 1.2.7.1	EC 1.2.7.1	EC 3.6.1.9	EC 1.1.1.37	EC 2.4.1.17
	9	EC 1.1.1.1	EC 6.2.1.1	EC 2.7.1.11	EC 1.8.1.4	EC 3.6.1.9	EC 3.6.1.9	EC 3.6.1.9	EC 1.2.7.1	EC 1.4.3.2	EC 1.4.3.2
	10	EC 2.6.1.57	EC 2.4.2.1	EC 1.8.1.4	EC 5.3.1.9	EC 1.1.1.35	EC 1.1.1.35	EC 1.1.1.35	EC 1.1.1.35	EC 2.4.1.17	EC 1.1.1.37
Betweenness	1	EC 1.2.1.3	EC 1.2.1.3	EC 1.2.1.3	EC 1.2.1.3	EC 1.2.1.3	EC 1.2.1.3	EC 1.2.1.3	EC 1.2.1.3	EC 1.2.1.3	EC 1.2.1.3
	2	EC 2.4.1.17	EC 2.4.1.17	EC 2.4.1.17	EC 2.4.1.17	EC 4.2.1.17	EC 4.2.1.17	EC 4.2.1.17	EC 4.2.1.17	EC 4.2.1.17	EC 4.2.1.17
	3	EC 4.2.1.17	EC 2.3.1.9	EC 2.3.1.9	EC 4.2.1.17	EC 2.4.1.17	EC 2.4.1.17	EC 2.4.1.17	EC 3.6.1.9	EC 5.4.2.2	EC 5.4.2.2
	4	EC 2.6.1.1	EC 2.6.1.1	EC 2.6.1.1	EC 2.3.1.9	EC 3.6.1.9	EC 3.6.1.9	EC 2.3.1.9	EC 2.3.1.9	EC 2.3.1.9	EC 2.3.1.9
	5	EC 2.3.1.9	EC 4.2.1.17	EC 4.2.1.17	EC 2.6.1.1	EC 2.3.1.9	EC 2.3.1.9	EC 3.6.1.9	EC 2.6.1.1	EC 2.4.1.17	EC 2.4.1.17
	6	EC 1.1.1.1	EC 1.1.1.1	EC 1.1.1.21	EC 2.3.1.37	EC 2.6.1.1	EC 2.6.1.1	EC 2.6.1.1	EC 3.2.1.31	EC 3.6.1.9	EC 3.2.1.31
	7	EC 1.1.1.21	EC 2.7.1.40	EC 2.3.1.37	EC 2.7.1.40	EC 2.3.1.37	EC 2.3.1.37	EC 2.3.1.37	EC 2.4.1.17	EC 3.2.1.31	EC 3.6.1.9
	8	EC 4.1.2.13	EC 1.1.1.21	EC 2.7.1.40	EC 2.7.1.2	EC 2.7.1.40	EC 1.1.1.21	EC 1.1.1.1	EC 1.2.3.1	EC 2.6.1.1	EC 3.2.1.52
	9	EC 1.1.1.35	EC 2.3.1.37	EC 2.3.1.51	EC 1.1.1.21	EC 1.1.1.21	EC 2.7.1.2	EC 1.1.1.21	EC 2.3.1.37	EC 1.2.3.1	EC 2.6.1.1
	10	EC 2.6.1.16	EC 5.3.1.9	EC 5.3.1.9	EC 1.1.1.1	EC 2.7.1.2	EC 2.7.1.40	EC 2.7.1.2	EC 1.1.1.1	EC 3.2.1.52	EC 1.1.1.1
Cloesness	1	EC 2.6.1.1	EC 1.1.1.1	EC 1.2.1.3	EC 1.2.1.3	EC 1.2.1.3	EC 1.2.1.3	EC 1.2.1.3	EC 1.2.1.3	EC 1.2.1.3	EC 1.2.1.3
	2	EC 1.2.1.3	EC 2.6.1.1	EC 2.6.1.1	EC 2.6.1.1	EC 2.6.1.1	EC 2.6.1.1	EC 1.1.1.1	EC 2.6.1.1	EC 5.4.2.2	EC 5.4.2.2
	3	EC 1.1.1.1	EC 1.2.1.3	EC 1.1.1.1	EC 1.1.1.1	EC 1.1.1.1	EC 1.1.1.1	EC 2.6.1.1	EC 1.1.1.1	EC 2.6.1.1	EC 1.1.1.1
	4	EC 4.2.1.17	EC 2.7.1.40	EC 1.8.1.4	EC 1.8.1.4	EC 1.8.1.4	EC 1.8.1.4	EC 1.8.1.4	EC 1.8.1.4	EC 1.8.1.4	EC 2.6.1.1
	5	EC 2.3.1.9	EC 2.3.1.9	EC 2.7.1.40	EC 2.7.1.40	EC 2.7.1.40	EC 2.7.1.40	EC 2.7.1.40	EC 2.7.1.40	EC 1.1.1.1	EC 1.8.1.4
	6	EC 1.2.1.16	EC 1.2.1.16	EC 2.3.1.9	EC 2.3.1.9	EC 2.3.1.9	EC 2.3.1.9	EC 2.3.1.9	EC 5.3.1.9	EC 1.4.3.4	EC 1.4.3.4
	7	EC 2.6.1.19	EC 1.1.1.21	EC 1.1.1.37	EC 1.1.1.21	EC 1.1.1.37	EC 1.1.1.21	EC 1.1.1.21	EC 2.3.1.9	EC 2.7.1.40	EC 2.7.1.40
	8	EC 2.6.1.96	EC 4.2.1.17	EC 1.1.1.21	EC 5.4.2.11	EC 1.1.1.21	EC 1.1.1.37	EC 5.3.1.9	EC 4.2.1.17	EC 2.3.1.9	EC 2.7.1.1
	9	EC 1.2.1.24	EC 6.3.1.2	EC 5.4.2.11	EC 2.1.2.1	EC 5.4.2.11	EC 5.4.2.11	EC 2.7.1.2	EC 2.7.1.2	EC 1.1.1.27	EC 1.4.3.2
	10	EC 1.2.1.79	EC 2.1.2.1	EC 2.1.2.1	EC 1.1.1.37	EC 2.7.1.2	EC 2.7.1.2	EC 5.4.2.11	EC 1.2.1.5	EC 5.3.1.9	EC 2.3.1.9
